# Supplementary material for: Analysis of the Potential Range of Mountain Pine-Broadleaf Ecotone Forests and Its Changes under Moderate and Strong Climate Change in the 21st Century
Source: Plants (Basel). 2023 Oct 26;12(21):3698. doi: 10.3390/plants12213698 (PMC10648261; doi:10.3390/plants12213698)
Supplement: Supplementary file 1 [file plants-12-03698-s001.zip]

Archive with 1 entries (1 files):
- plants-2613237-SI.pdf
